# Supplementary material for: Anti-Inflammatory Polyketides from an Alga-Derived Fungus Aspergillus ochraceopetaliformis SCSIO 41020
Source: Mar Drugs. 2022 Apr 27;20(5):295. doi: 10.3390/md20050295 (PMC9146786; doi:10.3390/md20050295)
Supplement: Supplementary file 1 [file marinedrugs-20-00295-s001.zip]

Archive with 1 entries (1 files):
- marinedrugs-1677896-supplementary.pdf
